# Supplementary material for: Description of T-Cell and Monocyte Populations in the Circulation of People with HIV Prior to AIDS-NHL Diagnosis
Source: Cells. 2025 Oct 16;14(20):1608. doi: 10.3390/cells14201608 (PMC12564559; doi:10.3390/cells14201608)
Supplement: Supplementary file 1 [file cells-14-01608-s001.zip]

Archive with 1 entries (1 files):
- cells-3877604-supplementary.pdf
